# Supplementary material for: The Effect of Species Soybean Vein Necrosis Orthotospovirus (SVNV) on Life Table Parameters of Its Vector, Soybean Thrips (Neohydatothrips variabilis Thysanoptera: Thripidae)
Source: Insects. 2022 Jul 14;13(7):632. doi: 10.3390/insects13070632 (PMC9324745; doi:10.3390/insects13070632)
Supplement: Supplementary file 1 [file insects-13-00632-s001.zip]

Archive with 1 entries (1 files):
- insects-1760878-supplementary.pdf
